# Supplementary material for: Mantis Leg-Inspired Smart Insole Integrating Closed-Loop Power Supply for Advanced Wearable Gait Diagnostics
Source: Research (Wash D C). 2026 Jan 8;9:1063. doi: 10.34133/research.1063 (PMC12779891; doi:10.34133/research.1063)
Supplement: Supplementary 1 — Figs. S1 to S17 Table S1 Movies S1 to S6 [file research.1063.f1.zip]

Archive with 7 entries (7 files):
- Supporting Information.docx
- Video S1.mp4
- Video S2.mp4
- Video S3.mp4
- Video S4.mp4
- Video S5.mp4
- Video S6.mp4
